# Supplementary material for: ﻿A new Athysanini leafhopper genus from China (Hemiptera, Cicadellidae, Deltocephalinae), with description of two new species
Source: Zookeys. 2025 Nov 19;1260:161–9. doi: 10.3897/zookeys.1260.173305 (PMC12658432; doi:10.3897/zookeys.1260.173305)
Supplement: XML Treatment for Neonakaharanus [file zookeys.1260.173305-treatment1.xml]

<!DOCTYPE tp:taxon-treatment
  PUBLIC "-//TaxonX//DTD Taxonomic Treatment Publishing DTD v0 20100105//EN" "tax-treatment-NSO.dtd">
<tp:taxon-treatment xmlns:tp="http://www.plazi.org/taxpub"><tp:treatment-meta><kwd-group><label>Taxon classification</label><kwd>
              <named-content content-type="kingdom">Animalia</named-content>
            </kwd><kwd>
              <named-content content-type="order">Hemiptera</named-content>
            </kwd><kwd>
              <named-content content-type="family">Cicadellidae</named-content>
            </kwd></kwd-group><mixed-citation publication-type="journal"><person-group><name><surname>Duan</surname><given-names>Ke-Ting</given-names></name><name><surname>Webb</surname><given-names>Mick D.</given-names></name><name><surname>Xing</surname><given-names>Ji-Chun</given-names></name></person-group><article-title>﻿A new <tp:taxon-name><tp:taxon-name-part taxon-name-part-type="tribe">Athysanini</tp:taxon-name-part></tp:taxon-name> leafhopper genus from China (<tp:taxon-name><tp:taxon-name-part taxon-name-part-type="order">Hemiptera</tp:taxon-name-part></tp:taxon-name>, <tp:taxon-name><tp:taxon-name-part taxon-name-part-type="family">Cicadellidae</tp:taxon-name-part></tp:taxon-name>, <tp:taxon-name><tp:taxon-name-part taxon-name-part-type="subfamily">Deltocephalinae</tp:taxon-name-part></tp:taxon-name>), with description of two new species</article-title><source>Zookeys</source><day>19</day><month>11</month><year>2025</year><volume>1260</volume><fpage>161</fpage><lpage>169</lpage><pub-id pub-id-type="doi">10.3897/zookeys.1260.173305</pub-id></mixed-citation></tp:treatment-meta><tp:nomenclature><label>﻿</label><tp:taxon-name><object-id xmlns:xlink="http://www.w3.org/1999/xlink" content-type="arpha" xlink:type="simple">2AA0A426-5972-5E7F-938F-BB33A6A4CBA1</object-id>
            <tp:taxon-name-part taxon-name-part-type="genus" reg="Neonakaharanus">Neonakaharanus</tp:taxon-name-part>
            <object-id xmlns:xlink="http://www.w3.org/1999/xlink" content-type="zoobank" xlink:type="simple">https://zoobank.org/8F468EC2-E07A-4BD9-9345-106FA16CFD38</object-id>
          </tp:taxon-name><tp:taxon-status xmlns:xlink="http://www.w3.org/1999/xlink" xlink:type="simple">gen. nov.</tp:taxon-status></tp:nomenclature><tp:treatment-sec sec-type="type species" id="SECID0EGFAC"><title>Type species:</title><p><italic><tp:taxon-name><tp:taxon-name-part taxon-name-part-type="genus" reg="Neonakaharanus">Neonakaharanus</tp:taxon-name-part> <tp:taxon-name-part taxon-name-part-type="species" reg="curvatus">curvatus</tp:taxon-name-part></tp:taxon-name></italic> sp. nov.</p></tp:treatment-sec><tp:treatment-sec sec-type="description" id="SECID0EXFAC"><title>Description.</title><p>Colour generally yellowish brown with darker brown markings, paler in female. Postclypeus pale to blackish brown with small yellow-brown patches. Pronotum posteriorly darker. Forewing brownish hyaline with irregular darker brown markings and paler hyaline patches, markings include a dark brown patch slightly distad of midlength on costal margin; veins brown.</p><p><bold><italic>Body stout</italic>.</bold> Length (including tegmen): ♂, 4.29–4.39 mm; ♀, 4.42–4.91 mm.</p><p><bold><italic>Head</italic></bold> including eyes similar in width to pronotum; crown slightly triangularly produced, shagreen, ocelli on anterior margin, situated approximately 2x their own diameter from corresponding eye; face slightly wider than long; anteclypeus slightly expanded from base to subapex. Pronotum with anterior margin strongly roundly produced, posterior margin very slightly concave, shagreen. Scutellum wider than long, its length slightly shorter than medial length of pronotum, transverse suture distinct. Forewings with four apical cells, other cells obscured by reticulate venation. Profemur with 2 dorsoapical setae, row AM with 1 stout seta, intercalary row with 13 setae, and row AV with several short setae in basal half. Hind femur moderately flattened and slightly bowed, apical setal formula 2+2+1. Hind tibia nearly straight, row PD with 12 long macrosetae and 0–3 shorter stout setae between each long seta; row AD with approximately 15 long stout setae and 0–2 shorter stout setae between each long seta.</p><p><bold><italic>Male genitalia</italic>.</bold> Male pygofer relatively short, side slightly longer than wide, with numerous macrosetae, ventral margin concave medially. Valve subtriangular. Subgenital plate elongate, triangular, gradually tapered to narrowly rounded apex. Connective Y-shaped with stem short, sinuate in lateral view. Style relatively narrow throughout length, preapical lobe weakly developed, apophysis curved laterally, tapered to apex, hook-like. Aedeagus with shaft short, curved dorsally with a pair of apical or subapical processes and a process medially on dorsal surface, gonopore apical; dorsal apodeme weak to moderately well developed.</p><p><bold><italic>Female genitalia</italic>.</bold> Female pygofer with ventroposterior margin slightly incurved. First valvula sculpture strigate. Second valvulae blade-like, teeth prominent extending over about distal half; dorsal sclerotized and hyaline area present. Third valvula with expanded region extending over distal half.</p></tp:treatment-sec><tp:treatment-sec sec-type="remarks" id="SECID0EYGAC"><title>Remarks.</title><p>The new genus is indistinguishable from <italic><tp:taxon-name><tp:taxon-name-part taxon-name-part-type="genus" reg="Nakaharanus">Nakaharanus</tp:taxon-name-part></tp:taxon-name></italic> in general appearance, e.g., both being robust with extra forewing cross veins, but the new genus differs in the male genitalia having the posteroventral margin of the male pygofer side without a process (present in <italic><tp:taxon-name><tp:taxon-name-part taxon-name-part-type="genus" reg="Nakaharanus">Nakaharanus</tp:taxon-name-part></tp:taxon-name></italic>) and the aedeagal shaft shorter and broader with processes subapical rather than apical as in <italic><tp:taxon-name><tp:taxon-name-part taxon-name-part-type="genus" reg="Nakaharanus">Nakaharanus</tp:taxon-name-part></tp:taxon-name></italic> (see <xref ref-type="bibr" rid="B5">Wei and Xing 2019</xref>).</p></tp:treatment-sec><tp:treatment-sec sec-type="etymology" id="SECID0EXHAC"><title>Etymology.</title><p>The genus name refers to the similarity of the new genus to the genus <italic><tp:taxon-name><tp:taxon-name-part taxon-name-part-type="genus" reg="Nakaharanus">Nakaharanus</tp:taxon-name-part></tp:taxon-name></italic>.</p></tp:treatment-sec><tp:treatment-sec sec-type="distribution" id="SECID0EEIAC"><title>Distribution.</title><p>Palaearctic region (China).</p></tp:treatment-sec><ref-list><ref id="B5"><mixed-citation xmlns:xlink="http://www.w3.org/1999/xlink" xlink:type="simple"><person-group><name name-style="western"><surname>Wei</surname><given-names>XT</given-names></name><name name-style="western"><surname>Xing</surname><given-names>JC</given-names></name></person-group> (<year>2019</year>) <article-title>Review of Chinese species of the genus <italic><tp:taxon-name><tp:taxon-name-part taxon-name-part-type="genus">Nakaharanus</tp:taxon-name-part></tp:taxon-name></italic> Ishihara (<tp:taxon-name><tp:taxon-name-part taxon-name-part-type="order">Hemiptera</tp:taxon-name-part></tp:taxon-name>: <tp:taxon-name><tp:taxon-name-part taxon-name-part-type="family">Cicadellidae</tp:taxon-name-part></tp:taxon-name>: <tp:taxon-name><tp:taxon-name-part taxon-name-part-type="subfamily">Deltocephalinae</tp:taxon-name-part></tp:taxon-name>), with description of a new species.</article-title><source>Zootaxa</source><volume>4615</volume>(<issue>1</issue>): <fpage>165</fpage>–<lpage>175</lpage>. <ext-link xlink:href="10.11646/zootaxa.4615.1.9" ext-link-type="doi" xlink:type="simple">https://doi.org/10.11646/zootaxa.4615.1.9</ext-link></mixed-citation></ref></ref-list></tp:taxon-treatment>
