# Supplementary material for: ﻿A new Athysanini leafhopper genus from China (Hemiptera, Cicadellidae, Deltocephalinae), with description of two new species
Source: Zookeys. 2025 Nov 19;1260:161–9. doi: 10.3897/zookeys.1260.173305 (PMC12658432; doi:10.3897/zookeys.1260.173305)
Supplement: XML Treatment for Neonakaharanus curvatus [file zookeys.1260.173305-treatment2.xml]

<!DOCTYPE tp:taxon-treatment
  PUBLIC "-//TaxonX//DTD Taxonomic Treatment Publishing DTD v0 20100105//EN" "tax-treatment-NSO.dtd">
<tp:taxon-treatment xmlns:tp="http://www.plazi.org/taxpub"><tp:treatment-meta><kwd-group><label>Taxon classification</label><kwd>
              <named-content content-type="kingdom">Animalia</named-content>
            </kwd><kwd>
              <named-content content-type="order">Hemiptera</named-content>
            </kwd><kwd>
              <named-content content-type="family">Cicadellidae</named-content>
            </kwd></kwd-group><mixed-citation publication-type="journal"><person-group><name><surname>Duan</surname><given-names>Ke-Ting</given-names></name><name><surname>Webb</surname><given-names>Mick D.</given-names></name><name><surname>Xing</surname><given-names>Ji-Chun</given-names></name></person-group><article-title>﻿A new <tp:taxon-name><tp:taxon-name-part taxon-name-part-type="tribe">Athysanini</tp:taxon-name-part></tp:taxon-name> leafhopper genus from China (<tp:taxon-name><tp:taxon-name-part taxon-name-part-type="order">Hemiptera</tp:taxon-name-part></tp:taxon-name>, <tp:taxon-name><tp:taxon-name-part taxon-name-part-type="family">Cicadellidae</tp:taxon-name-part></tp:taxon-name>, <tp:taxon-name><tp:taxon-name-part taxon-name-part-type="subfamily">Deltocephalinae</tp:taxon-name-part></tp:taxon-name>), with description of two new species</article-title><source>Zookeys</source><day>19</day><month>11</month><year>2025</year><volume>1260</volume><fpage>161</fpage><lpage>169</lpage><pub-id pub-id-type="doi">10.3897/zookeys.1260.173305</pub-id></mixed-citation></tp:treatment-meta><tp:nomenclature><label>﻿</label><tp:taxon-name><object-id xmlns:xlink="http://www.w3.org/1999/xlink" content-type="arpha" xlink:type="simple">D93CC8BC-65A2-526F-B747-CBE22D9ACCEE</object-id>
            <tp:taxon-name-part taxon-name-part-type="genus" reg="Neonakaharanus">Neonakaharanus</tp:taxon-name-part>
            <tp:taxon-name-part taxon-name-part-type="species" reg="curvatus">curvatus</tp:taxon-name-part>
            <object-id xmlns:xlink="http://www.w3.org/1999/xlink" content-type="zoobank" xlink:type="simple">https://zoobank.org/888C9ADF-F7CE-428B-8405-A241F1101F27</object-id>
          </tp:taxon-name><tp:taxon-status xmlns:xlink="http://www.w3.org/1999/xlink" xlink:type="simple">sp. nov.</tp:taxon-status><xref ref-type="fig" rid="F1">Figs 1–10</xref><xref ref-type="fig" rid="F2">, 11–20</xref><xref ref-type="fig" rid="F3">, 21</xref></tp:nomenclature><tp:treatment-sec sec-type="description" id="SECID0EZMAC"><title>Description.</title><p>Colour and external characters as in generic description.</p><p><bold><italic>Male genitalia</italic></bold> as in generic description with aedeagal shaft distally digitate, with pair of elongate subapical processes, sharply curved dorsally and converging apically, robust basally and strongly tapered distally to sharply pointed apex, shaft without process on dorsal surface (Figs <xref ref-type="fig" rid="F1">7</xref>, <xref ref-type="fig" rid="F1">9</xref>).</p><p><bold><italic>Female genitalia</italic></bold> as in generic description with seventh sternite tapered distally with posterior margin triangularly produced laterally (Fig. <xref ref-type="fig" rid="F2">16</xref>).</p><p><bold><italic>Measurement (mm)</italic>.</bold> Length (including tegmen): ♂, 4.39; ♀, 4.67–4.91.</p></tp:treatment-sec><tp:treatment-sec sec-type="type material" id="SECID0EFOAC"><title>Type material.</title><p><bold>China</bold>: • 1♂ <bold><italic>(holotype)</italic></bold>, Xizang Autonomous Region, Linzhi City, Bayi; 10 August 2017, coll. Zaihua Yang (<abbrev xmlns:xlink="http://www.w3.org/1999/xlink" content-type="institution" xlink:title="Institute of Entomology, Guizhou University, Guiyang, China" id="ABBRID0EQOAC" xlink:type="simple">GUGC</abbrev>). <bold><italic>Paratypes</italic></bold>: • 4♀♀, same data as holotype; (<abbrev xmlns:xlink="http://www.w3.org/1999/xlink" content-type="institution" xlink:title="Institute of Entomology, Guizhou University, Guiyang, China" id="ABBRID0EYOAC" xlink:type="simple">GUGC</abbrev>); • 1♂, Xizang Autonomous Region, Linzhi City, Bayi; 3 July 2012, coll. Maofa Yang (<abbrev xmlns:xlink="http://www.w3.org/1999/xlink" content-type="institution" xlink:title="Institute of Entomology, Guizhou University, Guiyang, China" id="ABBRID0E4OAC" xlink:type="simple">GUGC</abbrev>).</p></tp:treatment-sec><tp:treatment-sec sec-type="distribution" id="SECID0ECPAC"><title>Distribution.</title><p>China: Xizang.</p></tp:treatment-sec><tp:treatment-sec sec-type="remarks" id="SECID0EHPAC"><title>Remarks.</title><p>This new species can be distinguished from the male of the latter species by the aedeagal shaft without a process on the dorsal surface and the apex of the aedeagal shaft with a pair of long dorsally curved processes.</p></tp:treatment-sec><tp:treatment-sec sec-type="etymology" id="SECID0EMPAC"><title>Etymology.</title><p>The species name is derived from the Latin word “<italic>curvatus</italic>”, referring to the strongly curved aedeagal processes.</p></tp:treatment-sec><tp:treatment-sec><!--Section generated to contain objects referenced in tp:taxon-treatment.--><fig id="F1" position="float" orientation="portrait"><object-id xmlns:xlink="http://www.w3.org/1999/xlink" content-type="doi" xlink:type="simple">10.3897/zookeys.1260.173305.figures1-10</object-id><object-id xmlns:xlink="http://www.w3.org/1999/xlink" content-type="arpha" xlink:type="simple">DD6622FA-C4AF-5253-97C1-54FCCD14A062</object-id><label>Figures 1–10.</label><caption><p><italic><tp:taxon-name><tp:taxon-name-part taxon-name-part-type="genus" reg="Neonakaharanus">Neonakaharanus</tp:taxon-name-part> <tp:taxon-name-part taxon-name-part-type="species" reg="curvatus">curvatus</tp:taxon-name-part></tp:taxon-name></italic> sp. nov. (male). <bold>1.</bold> Habitus, dorsal view; <bold>2.</bold> Habitus, lateral view; <bold>3.</bold> Face, ventral view; <bold>4.</bold> Head and thorax, dorsal view; <bold>5.</bold> Pygofer side, lateral view; <bold>6.</bold> Valve and subgenital plate, ventral view; <bold>7.</bold> Aedeagus, lateral view; <bold>8.</bold> Connective, lateral view; <bold>9.</bold> Aedeagus and connective, dorsal view; <bold>10.</bold> Style, dorsal view.</p></caption><graphic xmlns:xlink="http://www.w3.org/1999/xlink" xlink:href="zookeys-1260-161_article-173305__-g001.jpg" position="float" orientation="portrait" xlink:type="simple" id="oo_1469703.jpg"><uri content-type="original_file" xlink:type="simple">https://binary.pensoft.net/fig/1469703</uri></graphic></fig><fig id="F2" position="float" orientation="portrait"><object-id xmlns:xlink="http://www.w3.org/1999/xlink" content-type="doi" xlink:type="simple">10.3897/zookeys.1260.173305.figures11-20</object-id><object-id xmlns:xlink="http://www.w3.org/1999/xlink" content-type="arpha" xlink:type="simple">DF44DD42-D926-5D80-95C4-507008BB15BB</object-id><label>Figures 11–20.</label><caption><p><italic><tp:taxon-name><tp:taxon-name-part taxon-name-part-type="genus" reg="Neonakaharanus">Neonakaharanus</tp:taxon-name-part> <tp:taxon-name-part taxon-name-part-type="species" reg="curvatus">curvatus</tp:taxon-name-part></tp:taxon-name></italic> sp. nov. (female). <bold>11.</bold> Habitus, dorsal view; <bold>12.</bold> Habitus, lateral view; <bold>13.</bold> Face, ventral view; <bold>14.</bold> Head and thorax, dorsal view; <bold>15.</bold> Genital capsule, lateral view; <bold>16.</bold> Seventh sternite, ventral view; <bold>17.</bold> First valvula, lateral view; <bold>18.</bold> Detail of sculpture of first valvula; <bold>19.</bold> Second valvulae, lateral view; <bold>20.</bold> Detail of sculpture of second valvulae.</p></caption><graphic xmlns:xlink="http://www.w3.org/1999/xlink" xlink:href="zookeys-1260-161_article-173305__-g002.jpg" position="float" orientation="portrait" xlink:type="simple" id="oo_1469704.jpg"><uri content-type="original_file" xlink:type="simple">https://binary.pensoft.net/fig/1469704</uri></graphic></fig><fig id="F3" position="float" orientation="portrait"><object-id xmlns:xlink="http://www.w3.org/1999/xlink" content-type="doi" xlink:type="simple">10.3897/zookeys.1260.173305.figures21-30</object-id><object-id xmlns:xlink="http://www.w3.org/1999/xlink" content-type="arpha" xlink:type="simple">BEF727E9-667E-50BA-9F50-DD6A86BF2113</object-id><label>Figures 21–30.</label><caption><p><italic><tp:taxon-name><tp:taxon-name-part taxon-name-part-type="genus" reg="Neonakaharanus">Neonakaharanus</tp:taxon-name-part> <tp:taxon-name-part taxon-name-part-type="species" reg="triangulatus">triangulatus</tp:taxon-name-part></tp:taxon-name></italic> sp. nov. (male). <bold>21.</bold> Habitus, dorsal view; <bold>22.</bold> Habitus, lateral view; <bold>23.</bold> Face, ventral view; <bold>24.</bold> Head and thorax, dorsal view; <bold>25.</bold> Pygofer side, lateral view; <bold>26.</bold> Valve and subgenital plate, ventral view; <bold>27.</bold> Aedeagus, lateral view; <bold>28.</bold> Connective, lateral view; <bold>29.</bold> Aedeagus and connective, dorsal view; <bold>30.</bold> Style, dorsal view.</p></caption><graphic xmlns:xlink="http://www.w3.org/1999/xlink" xlink:href="zookeys-1260-161_article-173305__-g003.jpg" position="float" orientation="portrait" xlink:type="simple" id="oo_1469705.jpg"><uri content-type="original_file" xlink:type="simple">https://binary.pensoft.net/fig/1469705</uri></graphic></fig></tp:treatment-sec></tp:taxon-treatment>
