# Supplementary material for: ﻿A new Athysanini leafhopper genus from China (Hemiptera, Cicadellidae, Deltocephalinae), with description of two new species
Source: Zookeys. 2025 Nov 19;1260:161–9. doi: 10.3897/zookeys.1260.173305 (PMC12658432; doi:10.3897/zookeys.1260.173305)
Supplement: XML Treatment for Neonakaharanus triangulatus [file zookeys.1260.173305-treatment3.xml]

<!DOCTYPE tp:taxon-treatment
  PUBLIC "-//TaxonX//DTD Taxonomic Treatment Publishing DTD v0 20100105//EN" "tax-treatment-NSO.dtd">
<tp:taxon-treatment xmlns:tp="http://www.plazi.org/taxpub"><tp:treatment-meta><kwd-group><label>Taxon classification</label><kwd>
              <named-content content-type="kingdom">Animalia</named-content>
            </kwd><kwd>
              <named-content content-type="order">Hemiptera</named-content>
            </kwd><kwd>
              <named-content content-type="family">Cicadellidae</named-content>
            </kwd></kwd-group><mixed-citation publication-type="journal"><person-group><name><surname>Duan</surname><given-names>Ke-Ting</given-names></name><name><surname>Webb</surname><given-names>Mick D.</given-names></name><name><surname>Xing</surname><given-names>Ji-Chun</given-names></name></person-group><article-title>﻿A new <tp:taxon-name><tp:taxon-name-part taxon-name-part-type="tribe">Athysanini</tp:taxon-name-part></tp:taxon-name> leafhopper genus from China (<tp:taxon-name><tp:taxon-name-part taxon-name-part-type="order">Hemiptera</tp:taxon-name-part></tp:taxon-name>, <tp:taxon-name><tp:taxon-name-part taxon-name-part-type="family">Cicadellidae</tp:taxon-name-part></tp:taxon-name>, <tp:taxon-name><tp:taxon-name-part taxon-name-part-type="subfamily">Deltocephalinae</tp:taxon-name-part></tp:taxon-name>), with description of two new species</article-title><source>Zookeys</source><day>19</day><month>11</month><year>2025</year><volume>1260</volume><fpage>161</fpage><lpage>169</lpage><pub-id pub-id-type="doi">10.3897/zookeys.1260.173305</pub-id></mixed-citation></tp:treatment-meta><tp:nomenclature><label>﻿</label><tp:taxon-name><object-id xmlns:xlink="http://www.w3.org/1999/xlink" content-type="arpha" xlink:type="simple">38615CB4-E960-5A7C-9C35-7D7EBAF8975D</object-id>
            <tp:taxon-name-part taxon-name-part-type="genus" reg="Neonakaharanus">Neonakaharanus</tp:taxon-name-part>
            <tp:taxon-name-part taxon-name-part-type="species" reg="triangulatus">triangulatus</tp:taxon-name-part>
            <object-id xmlns:xlink="http://www.w3.org/1999/xlink" content-type="zoobank" xlink:type="simple">https://zoobank.org/6A9BBCBF-F0E2-488E-AC76-F3494DC89971</object-id>
          </tp:taxon-name><tp:taxon-status xmlns:xlink="http://www.w3.org/1999/xlink" xlink:type="simple">sp. nov.</tp:taxon-status><xref ref-type="fig" rid="F3">Figs 22–30</xref><xref ref-type="fig" rid="F4">, 31–40</xref></tp:nomenclature><tp:treatment-sec sec-type="description" id="SECID0EOBAE"><title>Description.</title><p>Colour and external characters as in generic description.</p><fig id="F1" position="float" orientation="portrait"><object-id xmlns:xlink="http://www.w3.org/1999/xlink" content-type="doi" xlink:type="simple">10.3897/zookeys.1260.173305.figures1-10</object-id><object-id xmlns:xlink="http://www.w3.org/1999/xlink" content-type="arpha" xlink:type="simple">DD6622FA-C4AF-5253-97C1-54FCCD14A062</object-id><label>Figures 1–10.</label><caption><p><italic><tp:taxon-name><tp:taxon-name-part taxon-name-part-type="genus" reg="Neonakaharanus">Neonakaharanus</tp:taxon-name-part> <tp:taxon-name-part taxon-name-part-type="species" reg="curvatus">curvatus</tp:taxon-name-part></tp:taxon-name></italic> sp. nov. (male). <bold>1.</bold> Habitus, dorsal view; <bold>2.</bold> Habitus, lateral view; <bold>3.</bold> Face, ventral view; <bold>4.</bold> Head and thorax, dorsal view; <bold>5.</bold> Pygofer side, lateral view; <bold>6.</bold> Valve and subgenital plate, ventral view; <bold>7.</bold> Aedeagus, lateral view; <bold>8.</bold> Connective, lateral view; <bold>9.</bold> Aedeagus and connective, dorsal view; <bold>10.</bold> Style, dorsal view.</p></caption><graphic xmlns:xlink="http://www.w3.org/1999/xlink" xlink:href="zookeys-1260-161_article-173305__-g001.jpg" position="float" orientation="portrait" xlink:type="simple" id="oo_1469703.jpg"><uri content-type="original_file" xlink:type="simple">https://binary.pensoft.net/fig/1469703</uri></graphic></fig><fig id="F2" position="float" orientation="portrait"><object-id xmlns:xlink="http://www.w3.org/1999/xlink" content-type="doi" xlink:type="simple">10.3897/zookeys.1260.173305.figures11-20</object-id><object-id xmlns:xlink="http://www.w3.org/1999/xlink" content-type="arpha" xlink:type="simple">DF44DD42-D926-5D80-95C4-507008BB15BB</object-id><label>Figures 11–20.</label><caption><p><italic><tp:taxon-name><tp:taxon-name-part taxon-name-part-type="genus" reg="Neonakaharanus">Neonakaharanus</tp:taxon-name-part> <tp:taxon-name-part taxon-name-part-type="species" reg="curvatus">curvatus</tp:taxon-name-part></tp:taxon-name></italic> sp. nov. (female). <bold>11.</bold> Habitus, dorsal view; <bold>12.</bold> Habitus, lateral view; <bold>13.</bold> Face, ventral view; <bold>14.</bold> Head and thorax, dorsal view; <bold>15.</bold> Genital capsule, lateral view; <bold>16.</bold> Seventh sternite, ventral view; <bold>17.</bold> First valvula, lateral view; <bold>18.</bold> Detail of sculpture of first valvula; <bold>19.</bold> Second valvulae, lateral view; <bold>20.</bold> Detail of sculpture of second valvulae.</p></caption><graphic xmlns:xlink="http://www.w3.org/1999/xlink" xlink:href="zookeys-1260-161_article-173305__-g002.jpg" position="float" orientation="portrait" xlink:type="simple" id="oo_1469704.jpg"><uri content-type="original_file" xlink:type="simple">https://binary.pensoft.net/fig/1469704</uri></graphic></fig><fig id="F3" position="float" orientation="portrait"><object-id xmlns:xlink="http://www.w3.org/1999/xlink" content-type="doi" xlink:type="simple">10.3897/zookeys.1260.173305.figures21-30</object-id><object-id xmlns:xlink="http://www.w3.org/1999/xlink" content-type="arpha" xlink:type="simple">BEF727E9-667E-50BA-9F50-DD6A86BF2113</object-id><label>Figures 21–30.</label><caption><p><italic><tp:taxon-name><tp:taxon-name-part taxon-name-part-type="genus" reg="Neonakaharanus">Neonakaharanus</tp:taxon-name-part> <tp:taxon-name-part taxon-name-part-type="species" reg="triangulatus">triangulatus</tp:taxon-name-part></tp:taxon-name></italic> sp. nov. (male). <bold>21.</bold> Habitus, dorsal view; <bold>22.</bold> Habitus, lateral view; <bold>23.</bold> Face, ventral view; <bold>24.</bold> Head and thorax, dorsal view; <bold>25.</bold> Pygofer side, lateral view; <bold>26.</bold> Valve and subgenital plate, ventral view; <bold>27.</bold> Aedeagus, lateral view; <bold>28.</bold> Connective, lateral view; <bold>29.</bold> Aedeagus and connective, dorsal view; <bold>30.</bold> Style, dorsal view.</p></caption><graphic xmlns:xlink="http://www.w3.org/1999/xlink" xlink:href="zookeys-1260-161_article-173305__-g003.jpg" position="float" orientation="portrait" xlink:type="simple" id="oo_1469705.jpg"><uri content-type="original_file" xlink:type="simple">https://binary.pensoft.net/fig/1469705</uri></graphic></fig><fig id="F4" position="float" orientation="portrait"><object-id xmlns:xlink="http://www.w3.org/1999/xlink" content-type="doi" xlink:type="simple">10.3897/zookeys.1260.173305.figures31-40</object-id><object-id xmlns:xlink="http://www.w3.org/1999/xlink" content-type="arpha" xlink:type="simple">986EA1FD-95BC-51C7-B40C-04EEA31B01C6</object-id><label>Figures 31–40.</label><caption><p><italic><tp:taxon-name><tp:taxon-name-part taxon-name-part-type="genus" reg="Neonakaharanus">Neonakaharanus</tp:taxon-name-part> <tp:taxon-name-part taxon-name-part-type="species" reg="triangulatus">triangulatus</tp:taxon-name-part></tp:taxon-name></italic> sp. nov. (female). <bold>31.</bold> Habitus, dorsal view; <bold>32.</bold> Habitus, lateral view; <bold>33.</bold> Face, ventral view; <bold>34.</bold> Head and thorax, dorsal view; <bold>35.</bold> Genital capsule, lateral view; <bold>36.</bold> Seventh sternite, ventral view; <bold>37.</bold> First valvula, lateral view; <bold>38.</bold> Detail of sculpture of first valvula; <bold>39.</bold> Second valvulae, lateral view; <bold>40.</bold> Detail of sculpture of second valvulae.</p></caption><graphic xmlns:xlink="http://www.w3.org/1999/xlink" xlink:href="zookeys-1260-161_article-173305__-g004.jpg" position="float" orientation="portrait" xlink:type="simple" id="oo_1469706.jpg"><uri content-type="original_file" xlink:type="simple">https://binary.pensoft.net/fig/1469706</uri></graphic></fig><p><bold><italic>Male genitalia</italic></bold> as in generic description with aedeagal shaft curved, C-shaped in lateral view, with a medial triangular sheet-like process on dorsal side and a pair of short spine-like processes subapically on ventral surface (Figs <xref ref-type="fig" rid="F3">27</xref>, <xref ref-type="fig" rid="F3">29</xref>).</p><p><bold><italic>Female genitalia</italic></bold> as in generic description with seventh sternite tapered distally with posterior margin slightly sinuate (Fig. <xref ref-type="fig" rid="F4">36</xref>).</p><p><bold><italic>Measurement (mm)</italic>.</bold> Length (including tegmen): ♂, 4.29–4.37; ♀, 4.42–4.87.</p></tp:treatment-sec><tp:treatment-sec sec-type="type material" id="SECID0EKIAE"><title>Type material.</title><p><bold>China</bold>: • 1♂ (<bold><italic>holotype</italic></bold>), Sichuan Prov., Mianyang City, Pingwu; 25 July 2016, coll. Hongping Zhan (<abbrev xmlns:xlink="http://www.w3.org/1999/xlink" content-type="institution" xlink:title="Institute of Entomology, Guizhou University, Guiyang, China" id="ABBRID0EVIAE" xlink:type="simple">GUGC</abbrev>). <bold><italic>Paratypes</italic></bold>: • 1♂3♀♀, same data as holotype (<abbrev xmlns:xlink="http://www.w3.org/1999/xlink" content-type="institution" xlink:title="Institute of Entomology, Guizhou University, Guiyang, China" id="ABBRID0E4IAE" xlink:type="simple">GUGC</abbrev>); • 1♂, Sichuan Prov., Kangding City; 30 July 2012, coll. Zhihua Fan (<abbrev xmlns:xlink="http://www.w3.org/1999/xlink" content-type="institution" xlink:title="Institute of Entomology, Guizhou University, Guiyang, China" id="ABBRID0ECJAE" xlink:type="simple">GUGC</abbrev>); • 1♂4♀♀, Sichuan Prov., Ya’an City, Tangjia; 11 August 2015, coll. Hongping Zhan (<abbrev xmlns:xlink="http://www.w3.org/1999/xlink" content-type="institution" xlink:title="Institute of Entomology, Guizhou University, Guiyang, China" id="ABBRID0EHJAE" xlink:type="simple">GUGC</abbrev>).</p></tp:treatment-sec><tp:treatment-sec sec-type="distribution" id="SECID0EMJAE"><title>Distribution.</title><p>China: Sichuan.</p></tp:treatment-sec><tp:treatment-sec sec-type="remarks" id="SECID0ERJAE"><title>Remarks.</title><p>This new species can be distinguished from the male of the former species by the aedeagal shaft with a triangular sheet-like process medially on the dorsal side and the apex of the aedeagal shaft with a pair of short processes.</p></tp:treatment-sec><tp:treatment-sec sec-type="etymology" id="SECID0EWJAE"><title>Etymology.</title><p>The species name is derived from the Latin word “<italic>triangulatus</italic>”, referring to the aedeagal shaft with a triangular sheet-like process on the dorsal side.</p></tp:treatment-sec></tp:taxon-treatment>
